# Supplementary material for: Attempts of Physical Refining of Sterol-Rich Sunflower Press Oil to Obtain Minimally Processed Edible Oil
Source: Foods. 2021 Aug 16;10(8):1901. doi: 10.3390/foods10081901 (PMC8394065; doi:10.3390/foods10081901)
Supplement: Supplementary file 1 [file foods-10-01901-s001.zip]

Archive with 1 entries (1 files):
- foods-1341810-Supplementary.pdf
